# Supplementary material for: Global genetic diversity and evolutionary patterns among Potato leafroll virus populations
Source: Front Microbiol. 2022 Sep 26;13:1022016. doi: 10.3389/fmicb.2022.1022016 (PMC9801716; doi:10.3389/fmicb.2022.1022016)
Supplement: Supplementary file 1 [file Data_Sheet_1.CSV]

	MT537598.1_Potato_leafroll_virus_isolate_JEO11-22_complete_genome	D00530.1_Potato_leafroll_virus_genes_for_28K_70K_17K_and_53K_proteins_RNA-dependent_RNA_polymerase_and_coat_protein_complete_and_partial_cds	NC_001747.1_Potato_leafroll_virus_complete_genome	MN125059.1_Potato_leafroll_virus_isolate_PLRV_quitoense_M1_complete_genome	MN689368.1_Potato_leafroll_virus_isolate_18-1110_complete_genome	MN689372.1_Potato_leafroll_virus_isolate_18-1157_complete_genome	MN689393.1_Potato_leafroll_virus_isolate_18-1145_complete_genome	MN689373.1_Potato_leafroll_virus_isolate_18-1084_complete_genome	MN689387.1_Potato_leafroll_virus_isolate_18-1083_complete_genome	MN125065.1_Potato_leafroll_virus_isolate_PLRV_quitoense_M6_complete_genome	MN689369.1_Potato_leafroll_virus_isolate_18-1111_complete_genome	MN689382.1_Potato_leafroll_virus_isolate_18-1129_complete_genome	MN689366.1_Potato_leafroll_virus_isolate_18-1094_complete_genome	MN689380.1_Potato_leafroll_virus_isolate_18-1120_complete_genome	MN689384.1_Potato_leafroll_virus_isolate_18-1152_complete_genome	MN689365.1_Potato_leafroll_virus_isolate_18-1089_complete_genome	MN689377.1_Potato_leafroll_virus_isolate_18-1112_complete_genome	MN689371.1_Potato_leafroll_virus_isolate_18-1146_complete_genome	MN689379.1_Potato_leafroll_virus_isolate_18-1116_complete_genome	MN689364.1_Potato_leafroll_virus_isolate_18-1082_complete_genome	MN689383.1_Potato_leafroll_virus_isolate_18-1142_complete_genome	MN689386.1_Potato_leafroll_virus_isolate_18-1163_complete_genome	KU586455.1_Potato_leafroll_virus_strain_GAF318-8_complete_genome	MN689374.1_Potato_leafroll_virus_isolate_18-1092_complete_genome	AY138970.1_Potato_leafroll_virus_complete_genome	KU586456.1_Potato_leafroll_virus_strain_GAF318-13_complete_genome	MT264739.1_Potato_leafroll_virus_isolate_P166_complete_genome	MN689367.1_Potato_leafroll_virus_isolate_18-1108_complete_genome	MN689381.1_Potato_leafroll_virus_isolate_18-1123_complete_genome	MN689390.1_Potato_leafroll_virus_isolate_18-1103_complete_genome	D13954.1_Potato_leaf_roll_virus_(Canadian_isolate)_genomic_RNA_complete_sequence	JQ420901.1_Potato_leafroll_virus_isolate_JPI-1_partial_genome	JQ420902.1_Potato_leafroll_virus_isolate_KHPI-1_partial_genome	JQ420903.1_Potato_leafroll_virus_isolate_PBI-6_partial_genome	JQ420904.1_Potato_leafroll_virus_isolate_OTNI-2_partial_genome	JQ420905.1_Potato_leafroll_virus_isolate_SMI-5_partial_genome	JX855134.1_UNVERIFIED:_Potato_leafroll_virus_isolate_Warwick_genomic_sequence	KC456052.1_Potato_leafroll_virus_isolate_PLRV-IM_complete_genome	KC456053.1_Potato_leafroll_virus_isolate_PLRV-HB_complete_genome	KC456054.1_Potato_leafroll_virus_isolate_PLRV-YN_complete_genome	KP090166.1_Potato_leafroll_virus_complete_genome	KU586454.1_Potato_leafroll_virus_strain_GAF318-4.2_complete_genome	MH937415.1_Potato_leafroll_virus_isolate_PLV-W13-136_complete_genome	MN689376.1_Potato_leafroll_virus_isolate_18-1106_complete_genome	MZ202339.1_Potato_leafroll_virus_isolate_DSMZ_PV-0842_complete_sequence	MT537597.1_Potato_leafroll_virus_isolate_JEO11-14_complete_genome	MT537599.1_Potato_leafroll_virus_isolate_JEO11-34_complete_genome	OK058524.1_Potato_leafroll_virus_isolate_DSMZ_PV-1312_P0_protein_P1-P2_protein_P1_protein_P3a_protein_P3-P5_protein_P3_and_P4_genes_complete_cds	Y07496.1_Potato_leaf_roll_virus_genomic_RNA
MT537598.1_Potato_leafroll_virus_isolate_JEO11-22_complete_genome
D00530.1_Potato_leafroll_virus_genes_for_28K_70K_17K_and_53K_proteins_RNA-dependent_RNA_polymerase_and_coat_protein_complete_and_partial_cds	98.8	100
NC_001747.1_Potato_leafroll_virus_complete_genome	98.8	100	100
MN125059.1_Potato_leafroll_virus_isolate_PLRV_quitoense_M1_complete_genome	97.5	97.5	97.5	100
MN689368.1_Potato_leafroll_virus_isolate_18-1110_complete_genome	98.1	98.3	98.3	97.7	100
MN689372.1_Potato_leafroll_virus_isolate_18-1157_complete_genome	98.4	98	98	97.4	98.3	100
MN689393.1_Potato_leafroll_virus_isolate_18-1145_complete_genome	98.2	98.2	98.2	97.7	99	98.3	100
MN689373.1_Potato_leafroll_virus_isolate_18-1084_complete_genome	98	98	98	97.5	98.7	98.2	98.7	100
MN689387.1_Potato_leafroll_virus_isolate_18-1083_complete_genome	98.1	98.2	98.2	97.8	98.9	98.4	98.7	98.8	100
MN125065.1_Potato_leafroll_virus_isolate_PLRV_quitoense_M6_complete_genome	97.5	97.5	97.5	99.9	97.7	97.4	97.7	97.5	97.8	100
MN689369.1_Potato_leafroll_virus_isolate_18-1111_complete_genome	97.9	98.1	98.1	97.6	98.6	98.1	98.6	98.4	98.5	97.6	100
MN689382.1_Potato_leafroll_virus_isolate_18-1129_complete_genome	97.8	98	98	97.2	98.7	97.9	98.5	98.3	98.4	97.2	98.1	100
MN689366.1_Potato_leafroll_virus_isolate_18-1094_complete_genome	98.1	98.2	98.2	97.6	98.8	98.3	98.8	98.6	98.8	97.6	98.5	98.6	100
MN689380.1_Potato_leafroll_virus_isolate_18-1120_complete_genome	98	98	98	97.5	98.5	98.1	98.4	98.5	98.7	97.5	98.4	98.3	98.7	100
MN689384.1_Potato_leafroll_virus_isolate_18-1152_complete_genome	98.4	98.2	98.2	97.6	98.3	98.7	98.3	98.2	98.5	97.6	98.2	98.2	98.7	98.4	100
MN689365.1_Potato_leafroll_virus_isolate_18-1089_complete_genome	97.5	97.5	97.5	97	98	97.5	97.9	97.9	98.1	97	97.6	97.9	98.1	98.4	97.7	100
MN689377.1_Potato_leafroll_virus_isolate_18-1112_complete_genome	98	97.7	97.7	97.1	97.8	98.1	97.8	97.6	97.9	97.1	97.5	97.6	97.9	97.8	98.3	98.6	100
MN689371.1_Potato_leafroll_virus_isolate_18-1146_complete_genome	97.8	97.9	97.9	97.2	98.3	98.1	98.3	98.3	98.4	97.2	98.1	98.2	98.9	98.5	98.4	97.7	97.6	100
MN689379.1_Potato_leafroll_virus_isolate_18-1116_complete_genome	98.2	98.2	98.2	97.6	98.7	98.3	98.8	98.5	98.8	97.6	98.5	98.6	99.1	98.8	98.7	98.1	98	98.8	100
MN689364.1_Potato_leafroll_virus_isolate_18-1082_complete_genome	98.2	98.3	98.3	97.6	98.9	98.4	98.8	98.7	99	97.7	98.5	98.7	99.1	99	98.8	98.3	98.1	98.7	99.3	100
MN689383.1_Potato_leafroll_virus_isolate_18-1142_complete_genome	97.3	97	97	97.1	97.1	97.5	97.2	97	97.1	97.2	97.1	97	97.3	97.3	97.6	96.6	97.2	96.9	97.3	97.4	100
MN689386.1_Potato_leafroll_virus_isolate_18-1163_complete_genome	97.9	98	98	97.4	98.7	97.9	98.7	98.3	98.4	97.4	98.2	98.4	98.7	98.4	98.2	98	97.8	98.3	98.7	98.8	97	100
KU586455.1_Potato_leafroll_virus_strain_GAF318-8_complete_genome	97.7	97.7	97.7	97.1	97.8	97.6	97.8	97.6	97.8	97.1	97.6	97.7	97.9	97.7	98	97.4	97.6	97.6	98	98.1	96.6	97.8	100
MN689374.1_Potato_leafroll_virus_isolate_18-1092_complete_genome	98.2	98.3	98.3	97.6	98.9	98.2	99	98.6	98.8	97.6	98.6	98.7	99	98.6	98.5	98.2	98	98.5	99	99.1	97.3	98.9	98.1	100
AY138970.1_Potato_leafroll_virus_complete_genome	98.4	98.5	98.5	97.7	98.4	98.3	98.4	98.3	98.4	97.7	98.1	98.2	98.5	98.3	98.6	97.9	98	98.2	98.5	98.6	97.4	98.3	98.1	98.6	100
KU586456.1_Potato_leafroll_virus_strain_GAF318-13_complete_genome	98	98.2	98.2	97.5	98.4	98	98.2	98.1	98.3	97.5	98	98.1	98.4	98.3	98.3	97.8	97.8	98.1	98.4	98.5	97.2	98.3	97.9	98.5	98.5	100
MT264739.1_Potato_leafroll_virus_isolate_P166_complete_genome	98.2	98.3	98.3	97.7	98.4	98.3	98.3	98.2	98.5	97.7	98.1	98.1	98.5	98.4	98.7	97.8	97.9	98.2	98.5	98.6	97.3	98.3	97.9	98.5	98.6	98.4	100
MN689367.1_Potato_leafroll_virus_isolate_18-1108_complete_genome	98	97.7	97.7	97.2	98	98	97.9	97.7	97.9	97.3	97.6	97.8	98	97.8	98.3	98.5	99.1	97.7	98.1	98.2	97.3	97.9	97.6	98.2	98.1	98	98	100
MN689381.1_Potato_leafroll_virus_isolate_18-1123_complete_genome	98.4	98.4	98.4	97.7	99	98.4	99	98.7	98.8	97.7	98.7	98.8	99.1	98.8	98.7	98.4	98.2	98.7	99.2	99.3	97.4	98.9	98.2	99.3	98.8	98.5	98.7	98.2	100
MN689390.1_Potato_leafroll_virus_isolate_18-1103_complete_genome	98.2	98.3	98.3	97.7	99	98.4	99	98.7	98.9	97.7	98.6	98.8	99.2	98.8	98.7	98.2	98.1	98.7	99.1	99.3	97.3	99	98.1	99.3	98.7	98.5	98.6	98.2	99.3	100
D13954.1_Potato_leaf_roll_virus_(Canadian_isolate)_genomic_RNA_complete_sequence	97.5	97.6	97.6	97	97.7	97.4	97.6	97.4	97.6	97	97.3	97.5	97.8	97.6	97.7	97.1	97.2	97.6	97.8	97.8	96.6	97.6	97.7	97.8	98	97.8	97.9	97.3	97.9	97.9	100
JQ420901.1_Potato_leafroll_virus_isolate_JPI-1_partial_genome	98.2	98.2	98.2	97.6	98.4	98.2	98.4	98.2	98.3	97.7	98.1	98.2	98.5	98.3	98.6	97.8	98	98.2	98.6	98.6	97.3	98.3	97.9	98.6	98.7	98.4	98.5	98	98.7	98.6	97.8	100
JQ420902.1_Potato_leafroll_virus_isolate_KHPI-1_partial_genome	98.1	98.1	98.1	97.4	98.3	98	98.3	98.1	98.2	97.4	98.2	98.1	98.4	98.2	98.3	97.9	97.9	98.1	98.5	98.5	97.1	98.2	98.1	98.7	98.6	98.3	98.3	98.1	98.7	98.6	97.7	98.5	100
JQ420903.1_Potato_leafroll_virus_isolate_PBI-6_partial_genome	97.5	97.6	97.6	96.9	98	97.5	98	97.9	98	96.9	97.7	97.9	98.2	97.9	97.8	98.7	98.5	97.9	98.2	98.2	96.5	98.1	97.5	98.3	98	97.8	97.9	98.7	98.4	98.3	97.1	97.9	98	100
JQ420904.1_Potato_leafroll_virus_isolate_OTNI-2_partial_genome	98	98	98	97.5	98.3	98	98.2	98	98.1	97.5	98.1	98.1	98.4	98.1	98.4	97.6	97.9	98	98.4	98.5	97.2	98.1	97.7	98.5	98.5	98.3	98.3	98	98.5	98.6	97.6	98.7	98.2	97.8	100
JQ420905.1_Potato_leafroll_virus_isolate_SMI-5_partial_genome	98	97.8	97.8	97.3	98	98	98	97.8	98	97.3	97.9	97.8	98.1	98	98.2	97.5	97.8	97.8	98.2	98.2	97.1	97.9	97.7	98.3	98.4	98	98.2	97.9	98.5	98.3	97.5	98.1	98.2	97.6	98	100
JX855134.1_UNVERIFIED:_Potato_leafroll_virus_isolate_Warwick_genomic_sequence	98.1	98.2	98.2	97.5	98.2	98	98.1	98	98.2	97.5	97.9	98.1	98.4	98.2	98.3	97.6	97.7	98.1	98.4	98.4	97	98.2	98.1	98.4	98.5	98.3	98.4	97.9	98.5	98.4	99.4	98.3	98.2	97.7	98.1	98	100
KC456052.1_Potato_leafroll_virus_isolate_PLRV-IM_complete_genome	98.1	98.2	98.2	97.5	98.2	98	98.2	98	98.1	97.5	98.2	98	98.4	98.1	98.5	97.7	97.9	98.2	98.4	98.4	97.3	98.2	97.8	98.4	98.5	98.2	98.4	98	98.6	98.4	97.7	98.5	98.4	97.8	98.4	98.1	98.3	100
KC456053.1_Potato_leafroll_virus_isolate_PLRV-HB_complete_genome	98.1	98.1	98.1	97.5	98.1	98	98.2	98.1	98.1	97.5	98.2	97.9	98.3	98.1	98.5	97.5	97.9	98.1	98.3	98.4	97.3	98.1	97.7	98.4	98.4	98.2	98.3	98	98.5	98.4	97.5	98.4	98.2	97.7	98.2	98.1	98.1	98.7	100
KC456054.1_Potato_leafroll_virus_isolate_PLRV-YN_complete_genome	98	98	98	97.4	98.2	98.1	98.1	98.1	98.1	97.4	97.9	98	98.4	98	98.3	97.6	97.8	98	98.4	98.4	97.2	98.1	97.8	98.5	98.4	98.1	98.3	97.9	98.6	98.5	97.5	98.3	98.2	97.7	98.1	97.9	98.1	98.3	98.1	100
KP090166.1_Potato_leafroll_virus_complete_genome	98	98.2	98.2	97.5	98.2	98	98.1	98	98.2	97.5	97.9	98.1	98.4	98.2	98.3	97.6	97.8	98.1	98.4	98.4	97.1	98.2	98.1	98.4	98.5	98.3	98.4	97.9	98.5	98.5	99.4	98.4	98.2	97.7	98.1	98	100	98.3	98.1	98.1	100
KU586454.1_Potato_leafroll_virus_strain_GAF318-4.2_complete_genome	98.2	98.4	98.4	97.6	98.6	98.1	98.3	98.2	98.4	97.6	98.2	98.3	98.5	98.3	98.5	97.8	98	98.2	98.6	98.6	97.2	98.4	98	98.6	98.7	98.7	98.5	98.1	98.7	98.7	97.8	98.5	98.4	97.9	98.4	98.2	98.4	98.4	98.4	98.3	98.4	100
MH937415.1_Potato_leafroll_virus_isolate_PLV-W13-136_complete_genome	97.7	97.8	97.8	97.2	97.9	97.8	97.8	97.7	97.9	97.2	97.6	97.8	98.1	97.8	98.1	98.6	98.8	97.7	98.1	98.2	96.9	97.9	97.6	98.2	98.3	98	98	98.9	98.2	98.2	97.3	98	98.1	98.8	98	97.8	97.8	98	97.8	97.9	97.8	98.1	100
MN689376.1_Potato_leafroll_virus_isolate_18-1106_complete_genome	98	98.1	98.1	97.4	98.6	98.1	98.6	99.7	98.7	97.4	98.3	98.5	98.8	98.7	98.3	98.1	97.8	98.5	98.7	98.9	97.1	98.5	97.8	98.8	98.4	98.3	98.4	97.9	98.9	98.9	97.6	98.4	98.3	98.1	98.2	98	98.2	98.2	98.3	98.3	98.2	98.4	97.9	100
MZ202339.1_Potato_leafroll_virus_isolate_DSMZ_PV-0842_complete_sequence	97.3	97.3	97.3	96.7	97.5	97.2	97.4	97.2	97.4	96.7	97.2	97.3	97.6	97.3	97.5	98.1	98.3	97.3	97.6	97.7	96.4	97.5	97.3	97.7	97.7	97.5	97.5	98.4	97.8	97.7	96.8	97.6	97.6	98.2	97.5	97.3	97.3	97.6	97.3	97.4	97.4	97.7	98.4	97.5	100
MT537597.1_Potato_leafroll_virus_isolate_JEO11-14_complete_genome	98.6	98.1	98.1	97.4	97.9	98.6	98	97.9	98.1	97.4	97.7	97.5	97.9	97.9	98.3	97.5	98	97.6	98	98.1	97.1	97.7	97.5	98	98.2	97.9	98.1	97.9	98.2	98.1	97.3	98	97.9	97.4	97.8	97.9	97.9	97.9	98	97.9	97.9	98	97.6	97.9	97.1	100
MT537599.1_Potato_leafroll_virus_isolate_JEO11-34_complete_genome	98.9	98.2	98.2	97.5	98.1	98.7	98.2	98.1	98.2	97.5	97.9	97.7	98.1	98	98.5	97.5	98.1	97.8	98.2	98.2	97.4	97.9	97.6	98.1	98.4	98	98.1	98	98.4	98.2	97.4	98.2	98.1	97.5	98	98	98	98.1	98.2	98.1	98	98.2	97.7	98.1	97.2	98.7	100
OK058524.1_Potato_leafroll_virus_isolate_DSMZ_PV-1312_P0_protein_P1-P2_protein_P1_protein_P3a_protein_P3-P5_protein_P3_and_P4_genes_complete_cds	97.6	97.6	97.6	97	98.1	97.6	98	97.8	98	97	97.8	98	98.2	98	98	98.7	98.7	98	98.4	98.4	96.8	98.1	97.5	98.3	98	97.9	98	98.8	98.5	98.3	97.2	98	98	98.8	97.9	97.7	97.8	97.9	97.8	97.8	97.8	97.9	98.7	98	98.3	97.6	97.6	100
Y07496.1_Potato_leaf_roll_virus_genomic_RNA	97.9	97.9	97.9	97.2	98	97.8	97.9	97.8	98	97.2	97.8	97.7	98.2	97.8	98.1	97.5	97.7	97.8	98.1	98.1	96.9	97.9	97.7	98.3	98.4	98	98.1	97.8	98.4	98.2	97.8	98.1	98	97.5	98	97.8	98.3	98	98	97.9	98.3	98.2	97.7	98	97.3	97.8	97.9	97.6	100
D13953.1_Potato_leaf_roll_virus_(Australian_isolate)	93.1	93.1	93.1	93.4	93.3	93.1	93.3	93.2	93.2	93.4	93.5	93.1	93.4	93.5	93.3	92.8	93	93.3	93.5	93.4	94.1	93.3	93.4	93.4	93.4	93.4	93.4	93.1	93.6	93.4	93.2	93.3	93.3	92.8	93.2	93.2	93.3	93.4	93.2	93.4	93.3	93.3	93	93.4	92.9	93	93.1	92.9	93.2
X74789.1_Potato_leaf_roll_virus_RNA_sequence	98.4	98.5	98.5	97.7	98.4	98.3	98.4	98.3	98.4	97.7	98.1	98.2	98.5	98.4	98.6	97.9	98.1	98.2	98.5	98.6	97.4	98.3	98.1	98.6	100	98.5	98.6	98.1	98.8	98.7	98	98.7	98.6	98	98.5	98.4	98.5	98.5	98.4	98.4	98.5	98.7	98.3	98.5	97.7	98.2	98.4	98	98.4
MT537596.1_Potato_leafroll_virus_isolate_JEO11-17_complete_genome	98.3	98	98	97.5	98	98	98.1	97.9	98.1	97.5	97.8	97.6	98	97.7	98.2	97.3	97.6	97.6	98	98.1	97	97.8	97.5	98.1	98.2	98	98.1	97.7	98.2	98.2	97.4	98	97.9	97.4	98	97.9	98	98	98	97.8	98	98.1	97.6	97.9	97.1	98	98	97.5	97.7
KY856831.1_Potato_leafroll_virus_isolate_PLRV-AR_complete_genome	96.9	97.1	97.1	97.2	97.2	96.8	97.2	96.9	97.2	97.2	97.3	97.1	97.4	97.3	97.2	96.7	96.8	96.9	97.3	97.4	98	97.2	96.6	97.4	97.3	97.2	97.1	96.9	97.6	97.4	96.6	97.1	97.1	96.8	97	96.9	97	97.2	97.1	96.9	97	97.2	96.8	97.1	96.3	96.6	96.9	96.9	96.7
KX712226.1_Potato_leafroll_virus_isolate_Antioquia_complete_genome	95.4	95.5	95.5	96.1	95.5	95.3	95.5	95.2	95.4	96.1	95.4	95.5	95.7	95.5	95.7	95	95.3	95.4	95.7	95.8	96.2	95.6	95.5	95.8	95.8	95.7	95.7	95.4	95.9	95.8	95.3	95.6	95.7	95	95.7	95.6	95.6	95.6	95.5	95.5	95.6	95.8	95.3	95.5	95	95.2	95.4	95.2	95.4
MK613996.1_Potato_leafroll_virus_isolate_Antioquia/May4_complete_genome	95.5	95.7	95.7	95.9	95.7	95.5	95.7	95.5	95.6	95.9	95.6	95.5	95.8	95.6	95.9	95.2	95.4	95.6	95.8	95.9	96.3	95.7	95.6	95.9	96	95.8	95.8	95.6	96.1	96	95.4	95.9	95.8	95.1	95.9	95.7	95.7	95.8	95.7	95.6	95.7	95.9	95.5	95.6	95.1	95.4	95.6	95.2	95.6
MN689385.1_Potato_leafroll_virus_isolate_18-1155_complete_genome	98.4	98.4	98.4	97.8	99	98.3	99	98.8	98.9	97.8	98.7	98.7	99	98.7	98.5	98.2	98	98.5	98.9	99.1	97.4	98.8	98	99.1	98.6	98.5	98.5	98.1	99.3	99.2	97.8	98.6	98.5	98.3	98.5	98.1	98.4	98.4	98.3	98.4	98.4	98.7	98.1	98.8	97.7	97.9	98.1	98.3	98.2
KX073467.2_Potato_leafroll_virus_isolate_fer1_complete_genome	97.6	97.6	97.6	97	97.7	97.5	97.6	97.5	97.9	97	97.5	97.3	97.7	97.4	97.7	98.1	98.2	97.3	97.7	97.8	96.6	97.4	97.4	97.8	97.9	97.6	97.9	98.3	97.9	97.8	97	97.8	97.7	98.2	97.7	97.5	97.5	97.8	97.7	97.5	97.5	97.8	98.4	97.5	97.9	97.2	97.4	98.3	97.5
MN689378.1_Potato_leafroll_virus_isolate_18-1113_complete_genome	98.2	98.2	98.2	97.6	98.7	98.3	98.8	98.6	98.6	97.6	98.6	98.6	98.9	98.7	98.7	98.2	98.1	98.5	98.9	99	97.3	98.6	97.9	99	98.6	98.3	98.7	98	99.2	99	97.8	98.6	98.4	98.1	98.4	98.1	98.3	98.4	98.4	98.4	98.3	98.5	98	98.8	97.5	98.2	98.3	98.3	98.1
MN689394.1_Potato_leafroll_virus_isolate_18-1150_complete_genome	98.2	98.3	98.3	97.6	98.8	98.4	98.8	98.7	98.9	97.6	98.5	99	99.2	98.9	98.7	98.2	98	98.9	99.1	99.2	97.3	98.8	97.9	99	98.5	98.4	98.6	98.1	99.2	99.2	97.8	98.5	98.4	98.2	98.3	98.2	98.3	98.4	98.3	98.3	98.3	98.5	98.1	98.9	97.6	98	98.1	98.4	98.1
JQ346189.1_Potato_leafroll_virus_isolate_SymlessLS10_complete_genome	95.8	95.9	95.9	96.1	96	95.9	95.9	95.9	95.9	96.1	95.8	95.6	95.9	95.7	95.9	96.3	96.7	95.8	95.9	96	96.4	95.7	95.5	96	96	95.9	95.8	96.8	96	96.1	95.3	95.9	95.9	96.6	96	95.7	95.7	95.9	95.8	95.8	95.7	96	96.8	96	96.3	95.4	95.6	96.5	95.6
MN689370.1_Potato_leafroll_virus_isolate_18-1127_complete_genome	98.5	98.5	98.5	97.9	99.1	98.5	99.1	98.9	99	97.9	98.9	98.8	99.1	98.8	98.7	98.4	98.2	98.7	99.2	99.3	97.5	98.9	98.2	99.3	98.8	98.6	98.7	98.2	100	99.3	97.9	98.7	98.7	98.3	98.5	98.4	98.5	98.6	98.5	98.6	98.5	98.7	98.2	98.9	97.8	98.2	98.4	98.5	98.4
MN689375.1_Potato_leafroll_virus_isolate_18-1095_complete_genome	98.8	98.5	98.5	98	98.5	98.7	98.6	98.3	98.6	98	98.4	98.2	98.5	98.4	98.9	98.4	98.8	98.1	98.5	98.7	97.7	98.4	98.2	98.6	98.7	98.5	98.7	98.8	98.7	98.6	97.9	98.5	98.5	98.2	98.4	98.3	98.4	98.5	98.5	98.4	98.4	98.6	98.5	98.3	97.9	98.5	98.6	98.4	98.2
AF453388.1_Potato_leafroll_virus_strain_Zim13_complete_genome	98.2	98.1	98.1	97.7	98.1	98.2	98	97.9	98.2	97.7	97.9	97.8	98.1	97.9	98.4	97.5	97.9	97.7	98.1	98.2	97.3	98	97.7	98.1	98.4	98	98.2	98	98.2	98.3	97.4	98.2	98.1	97.6	98.1	98	98	98.1	98.1	97.9	98	98.2	97.7	98	97.3	98	98.2	97.6	97.9
AF453389.1_Potato_leafroll_virus_strain_OP_complete_genome	98.1	98.1	98.1	97.5	98.2	98	98.1	98	98.2	97.5	98	97.8	98.1	98.1	98.2	97.5	97.6	97.9	98.2	98.3	96.9	97.9	97.6	98.2	98.3	98.1	98.2	97.6	98.4	98.3	97.4	98.2	98.2	97.6	98.1	97.9	98	98.1	98	98	98	98.2	97.6	98.1	97.3	97.8	97.9	97.7	97.9
AF453391.1_Potato_leafroll_virus_strain_Fr1_complete_genome	98.1	98	98	97.6	98	98.1	97.9	97.9	98.1	97.6	97.8	97.7	97.9	97.8	98.3	97.4	97.8	97.6	98	98	97.2	97.8	97.6	98.1	98.2	97.9	98.1	98	98.1	98.2	97.3	98.1	98	97.5	98	97.9	97.9	98	98	97.8	97.9	98.1	97.7	97.9	97.2	97.8	98.1	97.5	97.8
AF453392.1_Potato_leafroll_virus_strain_CIP01_complete_genome	97.3	97.3	97.3	96.6	97.4	97.3	97.3	97.3	97.5	96.6	97.2	97.1	97.4	97.3	97.5	98	98.2	97.2	97.5	97.5	96.4	97.2	97	97.5	97.7	97.3	97.5	98.2	97.6	97.5	96.6	97.5	97.4	98.1	97.5	97.2	97.2	97.4	97.3	97.2	97.2	97.5	98.3	97.3	97.6	97.1	97.3	98.2	97.2
AF453393.1_Potato_leafroll_virus_strain_CU87_complete_genome	98	98.1	98.1	97.6	98.2	98	98.1	97.9	98.1	97.6	98.1	97.9	98.2	98	98.3	97.5	97.7	97.9	98.2	98.3	97.2	97.9	97.6	98.2	98.3	97.9	98.3	97.6	98.4	98.2	97.4	98.2	98.1	97.6	98.1	97.9	98	98.1	98.1	97.9	98	98.1	97.7	98	97.3	97.7	97.8	97.8	97.8
AF453394.1_Potato_leafroll_virus_strain_14.2_complete_genome	98.2	98.2	98.2	97.4	98.2	98.1	98.2	98	98.2	97.4	97.9	97.9	98.2	98.1	98.2	97.6	97.6	97.9	98.2	98.3	97.1	98	97.6	98.3	98.5	98.1	98.2	97.7	98.4	98.3	97.4	98.2	98.1	97.6	98.1	98.1	98	98.1	98.3	98	98	98.3	97.7	98.1	97.4	97.8	98	97.7	97.9
JQ346190.1_Potato_leafroll_virus_isolate_ASL2000_complete_genome	97.5	97.6	97.6	96.9	97.9	97.4	97.8	97.7	97.8	96.9	97.5	97.6	97.9	97.6	97.6	98.3	98.3	97.5	97.9	97.9	96.4	97.8	97.2	98	97.7	97.5	97.6	98.4	98	98.1	96.9	97.6	97.7	98.6	97.6	97.3	97.4	97.6	97.4	97.5	97.4	97.7	98.5	97.7	98	97.1	97.2	98.5	97.2
JQ346191.1_Potato_leafroll_virus_isolate_JokerMV10_complete_genome	97.8	97.8	97.8	97.2	98	97.7	97.8	97.7	98.1	97.2	97.7	97.7	97.9	97.7	97.9	98.5	98.6	97.6	98	98	96.8	97.7	97.6	98	98.2	97.8	98.1	98.7	98.1	98	97.2	98	97.9	98.6	97.9	97.7	97.7	97.9	97.9	97.7	97.7	98	98.8	97.7	98.3	97.5	97.6	98.7	97.6
MK116549.1_Potato_leafroll_virus_isolate_May8B_complete_genome	97.4	97.4	97.4	98.4	97.5	97.3	97.6	97.3	97.4	98.4	97.4	97.1	97.5	97.3	97.4	96.9	97	97.2	97.5	97.5	97	97.3	97.4	97.6	97.7	97.3	97.6	97.1	97.7	97.6	96.9	97.6	97.3	96.8	97.4	97.2	97.4	97.4	97.3	97.4	97.4	97.6	97	97.3	96.5	97.2	97.2	97	97.2
MN694918.1_Potato_leafroll_virus_isolate_AG_complete_genome	97.5	97.5	97.5	96.8	97.5	97.3	97.5	97.3	97.5	96.8	97.2	97.2	97.8	97.4	97.5	97	97.1	97.3	97.7	97.6	96.5	97.4	97.4	97.7	97.8	97.5	97.5	97.2	97.8	97.7	98.2	97.6	97.5	96.9	97.4	97.2	98.8	97.6	97.3	97.3	98.8	97.6	97.1	97.5	96.6	97.1	97.2	97.1	97.6
MN950791.1_Potato_leafroll_virus_isolate_V_complete_genome	97.7	97.9	97.9	97.3	97.9	97.6	97.6	97.5	97.7	97.3	97.6	97.7	97.8	97.6	97.8	97.2	97.3	97.5	97.8	97.9	96.7	97.7	97.4	97.8	98	97.8	97.8	97.6	98	97.9	97.2	97.7	97.8	97.3	97.6	97.6	97.7	97.8	97.7	97.6	97.8	98.1	97.3	97.6	97	97.5	97.6	97.3	97.6
MG356502.1_Potato_leafroll_virus_isolate_PLRV165_complete_genome	98.3	98.4	98.4	97.8	98.3	98.1	98.3	98.2	98.3	97.8	98.2	98.1	98.3	98.3	98.5	97.7	98	98.1	98.4	98.5	97.3	98.2	98	98.5	98.8	98.4	98.5	98.1	98.6	98.5	97.8	98.5	98.4	97.9	98.5	98.2	98.3	98.4	98.3	98.3	98.4	98.6	98.1	98.3	97.6	98.1	98.2	97.9	98.1
MG356504.1_Potato_leafroll_virus_isolate_PLRV184_complete_genome	98	98.2	98.2	97.4	98.1	97.8	98	97.9	98.1	97.4	97.8	97.9	98	97.9	98.1	97.5	97.7	97.7	98.1	98.2	97.2	98	97.7	98.2	98.6	98.1	98.1	97.8	98.2	98.2	97.5	98.3	98	97.5	98.2	97.9	98	98.1	98.1	98	98	98.2	97.9	98.1	97.3	97.8	97.9	97.6	97.8
MN689392.1_Potato_leafroll_virus_isolate_18-1130_complete_genome	98.1	98.2	98.2	97.6	98.8	98	98.7	98.5	98.6	97.6	98.3	98.4	98.7	98.4	98.3	98	97.8	98.4	98.7	98.9	97.1	99.6	97.7	98.9	98.4	98.2	98.3	98	98.9	99	97.6	98.3	98.3	98	98.2	98	98.2	98.3	98.2	98.1	98.2	98.4	97.8	98.5	97.4	97.8	97.9	98.1	97.9
AF453390.1_Potato_leafroll_virus_strain_Noir_complete_genome	97.7	97.7	97.7	97.1	97.8	97.8	97.8	97.6	97.8	97.1	97.8	97.5	97.8	97.7	98	97.1	97.5	97.5	97.9	98	96.8	97.6	97.4	98	98.1	97.7	97.9	97.4	98.1	98	97.1	98	97.9	97.3	97.8	97.6	97.6	97.9	97.8	97.7	97.7	97.8	97.5	97.7	97	97.5	97.6	97.4	97.6
MF062487.1_Potato_leafroll_virus_isolate_EP_complete_genome	98.3	98.3	98.3	97.7	98.4	98.1	98.2	98.2	98.3	97.7	98.1	98	98.5	98.3	98.5	97.9	98.1	98.3	98.5	98.6	97.3	98.3	97.9	98.5	98.5	98.4	98.4	98.1	98.5	98.5	97.7	98.4	98.3	97.9	98.4	98.1	98.2	98.7	98.7	98.3	98.2	98.5	98.1	98.4	97.6	98.1	98.4	98.1	98.3
MN689388.1_Potato_leafroll_virus_isolate_18-1085_complete_genome	98.6	98.3	98.3	97.7	98.3	98.5	98.5	98.2	98.4	97.7	98.3	98.1	98.4	98.2	98.7	97.8	98.3	98	98.5	98.4	97.6	98.3	97.9	98.6	98.6	98.3	98.5	98.2	98.8	98.5	97.7	98.4	98.4	97.8	98.2	98.2	98.2	98.3	98.3	98.2	98.2	98.4	98	98.3	97.5	98.3	98.4	97.9	98.1
EU313202.2_Potato_leafroll_virus_isolate_VIRUBRA_1/047_complete_sequence	98.3	98.3	98.3	97.5	98.4	98.4	98.4	98.3	98.5	97.5	98.2	98	98.8	98.3	98.7	97.6	98	98.8	98.7	98.7	97.3	98.1	97.8	98.5	98.7	98.3	98.4	98.1	98.6	98.6	97.7	98.4	98.3	97.9	98.2	98.2	98.3	98.4	98.3	98.2	98.3	98.4	98	98.3	97.5	98.1	98.2	97.9	98
EU717545.1_Potato_leafroll_virus_isolate_VIRUBRA_1/045_partial_sequence	98	98	98	97.4	98.2	97.9	98.1	98	98.2	97.4	97.9	97.9	98.3	98	98.1	98.7	98.8	97.9	98.3	98.4	97	98.1	97.7	98.4	98.3	98	98.1	98.9	98.4	98.4	97.4	98.2	98.2	98.9	98.1	97.8	97.9	98.1	98	97.9	98	98.1	99	98.1	98.5	97.7	97.8	99	97.8
MG356503.1_Potato_leafroll_virus_isolate_PLRV171_complete_genome	98.3	98.4	98.4	97.8	98.4	98.2	98.3	98.2	98.3	97.8	98.2	98.1	98.3	98.2	98.4	97.7	97.9	98	98.3	98.5	97.2	98.2	98	98.4	98.7	98.3	98.4	98.1	98.5	98.4	97.7	98.4	98.3	97.8	98.5	98.2	98.3	98.4	98.3	98.2	98.3	98.5	98	98.3	97.5	98.1	98.1	97.8	98.1
MN689391.1_UNVERIFIED:_Potato_leafroll_virus_isolate_18-1121_complete_genome	98.2	97.8	97.8	97.2	97.9	98.2	97.8	97.7	97.9	97.2	97.6	97.6	97.9	97.8	98.3	98.6	99.9	97.6	98	98.1	97.2	97.8	97.5	98	98.1	97.8	97.9	99.1	98.2	98	97.1	97.9	97.9	98.4	97.8	97.7	97.7	97.9	97.8	97.8	97.7	97.9	98.7	97.8	98.2	98.1	98.1	98.6	97.7
EU717546.1_Potato_leafroll_virus_isolate_VIRUBRA_1/046_partial_sequence	98.6	98.6	98.6	97.9	99.1	98.5	99	98.8	98.9	97.9	98.8	98.8	99.1	98.8	98.7	98.3	98.2	98.7	99.1	99.1	97.5	99	98.1	99.1	98.9	98.7	98.7	98.4	99.2	99.2	98	98.8	98.7	98.6	98.7	98.4	98.6	98.7	98.7	98.6	98.6	98.8	98.3	98.9	97.9	98.3	98.5	98.5	98.4
[truncated: 35 more columns]
